# Supplementary material for: The Effect of Carbon Nanofibers on the Microstructure, Chemistry, and Pore Structure of Concrete Made with Fine Recycled Concrete Aggregates
Source: Nanomaterials (Basel). 2025 Feb 7;15(4):253. doi: 10.3390/nano15040253 (PMC11858078; doi:10.3390/nano15040253)
Supplement: Supplementary file 1 [file nanomaterials-15-00253-s001.zip]

Archive with 1 entries (1 files):
- nanomaterials-3415031-supplementary.pdf
